# Supplementary material for: Spanish Cross-Cultural Adaptation and Rasch Analysis of the Convergence Insufficiency Symptom Survey (CISS)
Source: Transl Vis Sci Technol. 2020 Mar 23;9(4):23. doi: 10.1167/tvst.9.4.23 (PMC7396165; doi:10.1167/tvst.9.4.23)
Supplement: Supplement 2 [file tvst-9-4-23_s002.xlsx]

## Sheet: S2
		Girls (8-17 years)	Boys (8-17)	Young women (18-30)	Young men (18-30)	Total
	n	116	132	121	60	429
CISSVE	Median	11.5	10	17	15	13
	Intercuartile range	5.25 to 20	5 to 16	12 to 24.50	9.25 to 24.75	7 to 21
