# Supplementary material for: Spanish Cross-Cultural Adaptation and Rasch Analysis of the Convergence Insufficiency Symptom Survey (CISS)
Source: Transl Vis Sci Technol. 2020 Mar 23;9(4):23. doi: 10.1167/tvst.9.4.23 (PMC7396165; doi:10.1167/tvst.9.4.23)
Supplement: Supplement 3 [file tvst-9-4-23_s003.xlsx]

## Sheet: S3
	CISS
	Girls	Boys	Y. Women	Y.Men
Girls		1.5	-5,5**	-3,5*
Boys	-1.5		-7**	-5**
Y. Women	5,5**	7**		2
Y.Men	3,5*	5**	-2
	Significant differences identified by Dunn's test are shown in bold letters and identified with * or **
	** indicates a p-value lower than 0.01 * indicates a p-value lower than 0.05

## Sheet: Hoja1
		Girls (8-17 years)	Boys (8-17)	Young women (18-30)	Young men (18-30)	Total
	n	116	132	121	60	429
CISSVE	Median	11.5	10	17	15	13
	Intercuartile range	5.25 to 20	5 to 16	12 to 24.50	9.25 to 24.75	7 to 21
Factor 1	Median	7	5.5	11	9.5	8
	Intercuartile range	4 to 12	2 to 10	7 to 15	5 to 15.75	4 to 13
Factor 2	Median	3	2.5	5	5	4
	Intercuartile range	1 to 5.75	1 to 5	3 to 7	3 to 6	1 to 6
Factor 3	Median	1	1	2	2	2
	Intercuartile range	1 to 3	0 to 3	1 to 3	1 to 3	1 to 3
